# Supplementary material for: Influence of uncertainty on framed decision-making with moral dilemma
Source: PLoS One. 2018 May 30;13(5):e0197923. doi: 10.1371/journal.pone.0197923 (PMC5976155; doi:10.1371/journal.pone.0197923)
Supplement: S1 Data — (XLSX) [file pone.0197923.s003.xlsx]

## Sheet: Data
Subject	Age	Gender	Certainty	Emotion	Gain_Unintentional	Gain_Intentional	Loss_Unintentional	Loss_Intentional	STAIE	STAIT	GAIN	LOSS	Unintentional	Intentional	Total	DiffUnintentionalMINIntentional
1	19	female	Certainty	Fear	82.6667	54	63	63.3333	34	51	68.3333	63.1667	72.8333	58.6667	65.75	14.1667
2	20	female	Uncertainty	Fear	47	60.6667	26.3333	36.3333	56	45	53.8333	31.3333	36.6667	48.5	42.5833	-11.8333
3	18	female	Certainty	Neutral	83.3333	72	77.6667	80.6667	41	50	77.6667	79.1667	80.5	76.3333	78.4167	4.16667
4	22	female	Uncertainty	Neutral	51.3333	50	51.6667	50.6667	35	43	50.6667	51.1667	51.5	50.3333	50.9167	1.16667
5	34	female	Certainty	Fear	63.3333	54.6667	66	62.3333	20	32	59	64.1667	64.6667	58.5	61.5833	6.16667
7	19	female	Certainty	Neutral	44	51	37.3333	57.6667	48	59	47.5	47.5	40.6667	54.3333	47.5	-13.6667
8	20	female	Uncertainty	Neutral	58.3333	32	52	27	38	46	45.1667	39.5	55.1667	29.5	42.3333	25.6667
9	18	female	Certainty	Fear	46.6667	43.6667	57	41.3333	40	51	45.1667	49.1667	51.8333	42.5	47.1667	9.33333
10	17	female	Uncertainty	Fear	94	85.3333	92.6667	93.3333	45	47	89.6667	93	93.3333	89.3333	91.3333	4
11	19	female	Certainty	Neutral	51	49.3333	38.6667	48.3333	60	53	50.1667	43.5	44.8333	48.8333	46.8333	-4
12	19	female	Uncertainty	Neutral	19.6667	9.66667	4	13	22	40	14.6667	8.5	11.8333	11.3333	11.5833	0.5
13	20	female	Certainty	Fear	82	78.6667	77.3333	81	58	51	80.3333	79.1667	79.6667	79.8333	79.75	-0.166667
14	19	female	Uncertainty	Fear	71.3333	66.6667	72.6667	78.6667	70	40	69	75.6667	72	72.6667	72.3333	-0.666667
15	22	female	Certainty	Neutral	49.3333	12	43.3333	12.6667	45	58	30.6667	28	46.3333	12.3333	29.3333	34
16	19	female	Uncertainty	Neutral	31.3333	44	67.3333	52.6667	35	52	37.6667	60	49.3333	48.3333	48.8333	1
17	19	female	Certainty	Fear	60	24	48	28.6667	46	42	42	38.3333	54	26.3333	40.1667	27.6667
18	19	female	Uncertainty	Fear	65	63.3333	67.3333	66.6667	65	53	64.1667	67	66.1667	65	65.5833	1.16667
19	26	female	Certainty	Neutral	68.6667	45.3333	45.6667	74	60	63	57	59.8333	57.1667	59.6667	58.4167	-2.5
20	19	female	Uncertainty	Neutral	31	34.6667	30	30	42	48	32.8333	30	30.5	32.3333	31.4167	-1.83333
21	19	female	Certainty	Fear	45.3333	46.6667	47	57.3333	42	41	46	52.1667	46.1667	52	49.0833	-5.83333
22	20	female	Uncertainty	Fear	67	55.6667	74	57.3333	57	39	61.3333	65.6667	70.5	56.5	63.5	14
23	20	female	Certainty	Neutral	59.3333	75.6667	67.6667	79	66	42	67.5	73.3333	63.5	77.3333	70.4167	-13.8333
24	18	female	Uncertainty	Neutral	2.33333	1	17	1.66667	58	51	1.66667	9.33333	9.66667	1.33333	5.5	8.33333
25	20	female	Certainty	Fear	50.6667	58	52.6667	50.6667	38	39	54.3333	51.6667	51.6667	54.3333	53	-2.66667
26	20	female	Uncertainty	Fear	54.3333	53	51.3333	49	49	45	53.6667	50.1667	52.8333	51	51.9167	1.83333
27	18	female	Certainty	Neutral	40	5.66667	7.66667	36.3333	35	47	22.8333	22	23.8333	21	22.4167	2.83333
28	20	female	Uncertainty	Neutral	21.3333	6.33333	12.6667	15	35	45	13.8333	13.8333	17	10.6667	13.8333	6.33333
31	21	female	Certainty	Neutral	41.3333	52.6667	29.3333	41	22	37	47	35.1667	35.3333	46.8333	41.0833	-11.5
32	24	female	Uncertainty	Neutral	39.6667	61	40	48.3333	33	44	50.3333	44.1667	39.8333	54.6667	47.25	-14.8333
34	20	female	Uncertainty	Fear	51.3333	48.3333	68	59.3333	58	47	49.8333	63.6667	59.6667	53.8333	56.75	5.83333
35	22	female	Certainty	Neutral	56.6667	64	48.6667	51	58	34	60.3333	49.8333	52.6667	57.5	55.0833	-4.83333
36	21	female	Uncertainty	Neutral	73.6667	14.6667	18.6667	39.3333	35	47	44.1667	29	46.1667	27	36.5833	19.1667
37	19	male	Certainty	Fear	76.3333	64.3333	86.3333	61.3333	56	33	70.3333	73.8333	81.3333	62.8333	72.0833	18.5
38	23	female	Uncertainty	Fear	52.6667	65.6667	62	74.3333	39	46	59.1667	68.1667	57.3333	70	63.6667	-12.6667
39	19	female	Certainty	Neutral	51	53.3333	46.6667	54.3333	32	45	52.1667	50.5	48.8333	53.8333	51.3333	-5
40	20	female	Uncertainty	Neutral	32	88.3333	90	84.3333	46	47	60.1667	87.1667	61	86.3333	73.6667	-25.3333
41	20	female	Certainty	Fear	66.3333	67.3333	82.3333	34	39	53	66.8333	58.1667	74.3333	50.6667	62.5	23.6667
42	20	female	Uncertainty	Fear	87.6667	58.6667	91.6667	97.3333	55	53	73.1667	94.5	89.6667	78	83.8333	11.6667
43	19	female	Certainty	Neutral	76.3333	81.6667	81.3333	76.3333	52	48	79	78.8333	78.8333	79	78.9167	-0.166667
44	19	female	Uncertainty	Neutral	63	64.3333	63.3333	43.3333	49	41	63.6667	53.3333	63.1667	53.8333	58.5	9.33333
46	19	female	Uncertainty	Fear	10.6667	29.3333	29.3333	3.33333	34	47	20	16.3333	20	16.3333	18.1667	3.66667
47	18	female	Certainty	Neutral	63.3333	32.6667	95.6667	2.66667	23	35	48	49.1667	79.5	17.6667	48.5833	61.8333
48	18	female	Uncertainty	Neutral	79.6667	27.3333	60	27.3333	47	55	53.5	43.6667	69.8333	27.3333	48.5833	42.5
49	20	female	Certainty	Fear	74	71.6667	29	45	31	44	72.8333	37	51.5	58.3333	54.9167	-6.83333
50	18	female	Certainty	Neutral	18.6667	25	23	24.6667	44	38	21.8333	23.8333	20.8333	24.8333	22.8333	-4
52	19	female	Uncertainty	Neutral	56	19	33.3333	17	52	38	37.5	25.1667	44.6667	18	31.3333	26.6667
53	19	female	Certainty	Fear	74	42.6667	67	22	39	48	58.3333	44.5	70.5	32.3333	51.4167	38.1667
54	18	female	Uncertainty	Fear	9.33333	6	8.33333	1.33333	33	53	7.66667	4.83333	8.83333	3.66667	6.25	5.16667
55	18	female	Certainty	Neutral	71.3333	65.6667	80	83.6667	32	58	68.5	81.8333	75.6667	74.6667	75.1667	1
56	20	female	Uncertainty	Neutral	62	55.3333	55.6667	61.6667	28	47	58.6667	58.6667	58.8333	58.5	58.6667	0.333333
57	20	female	Certainty	Fear	98.6667	99	91.6667	34.3333	37	38	98.8333	63	95.1667	66.6667	80.9167	28.5
58	20	female	Uncertainty	Fear	65	70	63.6667	74.3333	47	46	67.5	69	64.3333	72.1667	68.25	-7.83333
59	20	female	Certainty	Neutral	36	2.33333	27	4.33333	32	38	19.1667	15.6667	31.5	3.33333	17.4167	28.1667
60	20	female	Uncertainty	Neutral	55.3333	24.3333	60.6667	31	53	49	39.8333	45.8333	58	27.6667	42.8333	30.3333
61	19	female	Certainty	Fear	44	72.3333	63	71.6667	39	52	58.1667	67.3333	53.5	72	62.75	-18.5
62	19	female	Uncertainty	Fear	71.3333	29.3333	74	38.3333	39	44	50.3333	56.1667	72.6667	33.8333	53.25	38.8333
63	22	female	Certainty	Neutral	65.3333	77.6667	68	67.6667	62	46	71.5	67.8333	66.6667	72.6667	69.6667	-6
65	19	female	Certainty	Fear	55.6667	38.6667	53	35	50	42	47.1667	44	54.3333	36.8333	45.5833	17.5
66	19	female	Uncertainty	Fear	77.6667	82	79.6667	86	43	44	79.8333	82.8333	78.6667	84	81.3333	-5.33333
67	19	female	Certainty	Neutral	57.3333	28	57.6667	25.3333	34	51	42.6667	41.5	57.5	26.6667	42.0833	30.8333
68	18	female	Uncertainty	Neutral	96.6667	73.3333	68.6667	71	54	35	85	69.8333	82.6667	72.1667	77.4167	10.5
69	19	female	Certainty	Fear	95	93	63.3333	32.3333	43	46	94	47.8333	79.1667	62.6667	70.9167	16.5
70	19	female	Uncertainty	Fear	85	72.6667	68.3333	55.6667	53	46	78.8333	62	76.6667	64.1667	70.4167	12.5
71	20	female	Certainty	Neutral	72.6667	72.6667	78	72.6667	34	58	72.6667	75.3333	75.3333	72.6667	74	2.66667
72	19	female	Uncertainty	Neutral	55.6667	50.6667	57.3333	53	31	36	53.1667	55.1667	56.5	51.8333	54.1667	4.66667
75	18	female	Certainty	Neutral	4.33333	51	0	1	48	39	27.6667	0.5	2.16667	26	14.0833	-23.8333
76	21	male	Uncertainty	Neutral	74.6667	65.3333	74.3333	64.3333	28	48	70	69.3333	74.5	64.8333	69.6667	9.66667
77	20	female	Certainty	Fear	49.6667	8.66667	48.3333	4	36	49	29.1667	26.1667	49	6.33333	27.6667	42.6667
78	19	female	Uncertainty	Fear	44	17.6667	64	20	41	50	30.8333	42	54	18.8333	36.4167	35.1667
79	18	female	Certainty	Neutral	89	87.3333	85	79.6667	36	36	88.1667	82.3333	87	83.5	85.25	3.5
80	20	female	Uncertainty	Neutral	4	31	25.3333	27	55	60	17.5	26.1667	14.6667	29	21.8333	-14.3333
81	18	female	Certainty	Fear	61	61	46.3333	15	27	35	61	30.6667	53.6667	38	45.8333	15.6667
82	18	female	Uncertainty	Fear	37.3333	66	18.6667	38	48	48	51.6667	28.3333	28	52	40	-24
83	17	female	Certainty	Neutral	33.6667	52.3333	23.3333	7	41	40	43	15.1667	28.5	29.6667	29.0833	-1.16667
84	18	female	Uncertainty	Neutral	86.3333	44.6667	85.3333	26.6667	46	58	65.5	56	85.8333	35.6667	60.75	50.1667
85	19	female	Certainty	Fear	77.6667	47	49.3333	42.6667	43	46	62.3333	46	63.5	44.8333	54.1667	18.6667
86	19	female	Uncertainty	Fear	43.6667	59	51	33	32	36	51.3333	42	47.3333	46	46.6667	1.33333
87	19	female	Certainty	Neutral	19	13	10	11.6667	40	43	16	10.8333	14.5	12.3333	13.4167	2.16667
88	19	female	Uncertainty	Neutral	36	25	26	27.3333	43	42	30.5	26.6667	31	26.1667	28.5833	4.83333
89	21	female	Certainty	Fear	16.3333	10	5.66667	33.3333	52	49	13.1667	19.5	11	21.6667	16.3333	-10.6667
90	20	female	Uncertainty	Fear	48	43.6667	57.3333	45	63	53	45.8333	51.1667	52.6667	44.3333	48.5	8.33333
91	19	female	Certainty	Neutral	58.3333	57.6667	55.3333	58.3333	43	38	58	56.8333	56.8333	58	57.4167	-1.16667
92	19	female	Uncertainty	Neutral	28.3333	12.3333	28.3333	37.3333	37	42	20.3333	32.8333	28.3333	24.8333	26.5833	3.5
93	22	female	Certainty	Fear	19.6667	18.3333	18	18.3333	48	54	19	18.1667	18.8333	18.3333	18.5833	0.5
94	19	female	Uncertainty	Fear	58.6667	45.6667	64.3333	28.3333	62	34	52.1667	46.3333	61.5	37	49.25	24.5
95	19	female	Certainty	Neutral	77.3333	43.3333	50	40.6667	38	46	60.3333	45.3333	63.6667	42	52.8333	21.6667
96	23	male	Uncertainty	Neutral	30.6667	29.6667	26.3333	17	43	45	30.1667	21.6667	28.5	23.3333	25.9167	5.16667
97	19	female	Certainty	Fear	75	25.6667	75	42.6667	32	37	50.3333	58.8333	75	34.1667	54.5833	40.8333
98	19	female	Uncertainty	Fear	15.6667	18.6667	9	20	53	45	17.1667	14.5	12.3333	19.3333	15.8333	-7
100	23	male	Uncertainty	Neutral	57.6667	26.3333	67.3333	43.3333	58	57	42	55.3333	62.5	34.8333	48.6667	27.6667
101	19	female	Certainty	Fear	50.6667	6.33333	39.3333	5.66667	48	48	28.5	22.5	45	6	25.5	39
102	18	female	Uncertainty	Fear	30	29.6667	59	14	33	33	29.8333	36.5	44.5	21.8333	33.1667	22.6667
103	18	female	Certainty	Neutral	94.6667	10	92	46.3333	28	42	52.3333	69.1667	93.3333	28.1667	60.75	65.1667
104	18	female	Uncertainty	Neutral	37	24.3333	34.3333	40.3333	52	39	30.6667	37.3333	35.6667	32.3333	34	3.33333
105	37	male	Certainty	Fear	50.6667	3.33333	26	3.33333	25	39	27	14.6667	38.3333	3.33333	20.8333	35
106	18	male	Uncertainty	Fear	89.6667	84	90.6667	94.3333	34	36	86.8333	92.5	90.1667	89.1667	89.6667	1
107	18	female	Certainty	Neutral	23.3333	24.3333	25.3333	25	38	45	23.8333	25.1667	24.3333	24.6667	24.5	-0.333333
108	19	female	Uncertainty	Neutral	98.6667	96.6667	97.3333	98.3333	39	36	97.6667	97.8333	98	97.5	97.75	0.5
110	18	female	Uncertainty	Fear	88	90.3333	71.3333	71.6667	38	41	89.1667	71.5	79.6667	81	80.3333	-1.33333
111	20	female	Certainty	Neutral	75.3333	71	50.6667	49.3333	27	38	73.1667	50	63	60.1667	61.5833	2.83333
112	18	female	Uncertainty	Neutral	68.3333	67.6667	52.6667	59.6667	63	58	68	56.1667	60.5	63.6667	62.0833	-3.16667
113	21	female	Certainty	Fear	91	78.3333	25.6667	65	64	51	84.6667	45.3333	58.3333	71.6667	65	-13.3333
114	18	female	Uncertainty	Fear	7.33333	10	9.66667	16.3333	43	38	8.66667	13	8.5	13.1667	10.8333	-4.66667
115	18	female	Certainty	Neutral	76.3333	61.6667	64.3333	47	33	42	69	55.6667	70.3333	54.3333	62.3333	16
116	18	female	Uncertainty	Neutral	42	33.3333	55.6667	30.6667	40	51	37.6667	43.1667	48.8333	32	40.4167	16.8333
117	20	female	Certainty	Fear	71.6667	75	69.6667	72.3333	52	37	73.3333	71	70.6667	73.6667	72.1667	-3
118	19	male	Uncertainty	Fear	61.6667	43.6667	55.6667	37.6667	53	46	52.6667	46.6667	58.6667	40.6667	49.6667	18
120	20	female	Uncertainty	Neutral	46	48	45.6667	46	36	42	47	45.8333	45.8333	47	46.4167	-1.16667
121	20	female	Certainty	Fear	59.3333	64.6667	67.3333	55	60	49	62	61.1667	63.3333	59.8333	61.5833	3.5
122	18	female	Uncertainty	Fear	95.3333	94.3333	94	89.6667	39	53	94.8333	91.8333	94.6667	92	93.3333	2.66667
123	20	female	Certainty	Fear	81.3333	58	16.3333	23	31	42	69.6667	19.6667	48.8333	40.5	44.6667	8.33333
124	18	female	Uncertainty	Fear	73.6667	71.6667	75.3333	77.6667	39	40	72.6667	76.5	74.5	74.6667	74.5833	-0.166667
125	21	male	Uncertainty	Neutral	64	32.3333	41.6667	38.6667	59	47	48.1667	40.1667	52.8333	35.5	44.1667	17.3333
126	20	female	Certainty	Fear	41	26.6667	29.6667	23	41	41	33.8333	26.3333	35.3333	24.8333	30.0833	10.5
127	19	female	Uncertainty	Fear	38.3333	46	42	36	56	45	42.1667	39	40.1667	41	40.5833	-0.833333
128	19	female	Certainty	Fear	22.3333	27.6667	36.6667	33.3333	44	46	25	35	29.5	30.5	30	-1
129	20	male	Certainty	Fear	99	82	66.6667	65.3333	36	58	90.5	66	82.8333	73.6667	78.25	9.16667
130	19	female	Uncertainty	Fear	77.3333	65.3333	82.6667	65	34	42	71.3333	73.8333	80	65.1667	72.5833	14.8333
131	19	female	Certainty	Neutral	69.6667	1.33333	27.6667	1	50	42	35.5	14.3333	48.6667	1.16667	24.9167	47.5
132	19	female	Certainty	Neutral	20.3333	38.6667	12.6667	16	65	51	29.5	14.3333	16.5	27.3333	21.9167	-10.8333
